# Supplementary material for: On the Antimicrobial Potential of Asparagopsis armata’s Ethanol Extract: A New Multiple-Industry Bio-Product?
Source: Int J Mol Sci. 2025 Nov 24;26(23):11358. doi: 10.3390/ijms262311358 (PMC12692125; doi:10.3390/ijms262311358)
Supplement: Supplementary file 1 [file ijms-26-11358-s001.zip]

Archive with 1 entries (1 files):
- ijms-3954434-supplementary.pdf
